# Supplementary material for: Lifestyle and Subsequent Malignant Neoplasms in Childhood Cancer Survivors: A Report from the St. Jude Lifetime Cohort Study
Source: Cancers (Basel). 2024 Feb 21;16(5):864. doi: 10.3390/cancers16050864 (PMC10930858; doi:10.3390/cancers16050864)
Supplement: Supplementary file 1 [file cancers-16-00864-s001.zip]

Archive with 1 entries (1 files):
- cancers-2851278-supplementary.pdf
